# Supplementary material for: Sustained Effects of a Scaled-Up mHealth and School-Based Intervention for Salt Reduction (EduSaltS) in Schoolchildren and Their Families: 1-Year Follow-Up of a Cluster Randomized Controlled Trial
Source: Nutrients. 2025 May 28;17(11):1845. doi: 10.3390/nu17111845 (PMC12158195; doi:10.3390/nu17111845)
Supplement: Supplementary file 1 [file nutrients-17-01845-s001.zip]

Archive with 2 entries (2 files):
- Supplementary Figures (S1-S4).pdf
- Supplementary Tables (S1-S7).pdf
